# Supplementary material for: Nutritional markers and proteome in patients undergoing treatment for pulmonary tuberculosis differ by geographic region
Source: PLoS One. 2021 May 5;16(5):e0250586. doi: 10.1371/journal.pone.0250586 (PMC8099102; doi:10.1371/journal.pone.0250586)
Supplement: S1 Table — (XLSX) [file pone.0250586.s005.xlsx]

## Sheet: S1 Table
Row_ID	Pnames	W8_non_Avg	W8_non#	W8_African	W8_African#	W8_Fold Change	Baseline_pval	W8_pval	Baseline_non_avg	Baseline_non#	Baseline_african_avg	Baseline_african#	Baseline_Fold Change
ANT3_HUMAN	Antithrombin-III; Short=ATIII; AltName: Full=Serpin C1; Flags: Precursor; Accession=Q9UC78; [Homo sapiens (Human)]	21.6251	123	21.4223	147	0.202786	1.21936e-09	0.0003036	21.0692	124	20.685	146	0.384173
AACT_HUMAN	Alpha-1-antichymotrypsin; Short=ACT; AltName: Full=Cell growth-inhibiting gene 24/25 protein; AltName: Full=Serpin A3; Contains: Alpha-1-antichymotrypsin His-Pro-less; Flags: Precursor; Accession=Q6NSC9; Q8N177; Q96DW8; Q9UC47; Q9UNU9; [Homo sapiens (Huma	21.4874	123	21.785	147	-0.297585	0	1.84963e-11	21.8197	124	22.2203	146	-0.400582
VTDB_HUMAN	Vitamin D-binding protein; Short=DBP; Short=VDB; AltName: Full=Gc-globulin; AltName: Full=Group-specific component; Flags: Precursor; Accession=P02774; B4DPP2; Q16309; Q16310; Q53F31; Q6GTG1; [Homo sapiens (Human)]	21.195	123	21.4094	147	-0.21439	4.43263e-07	2.81575e-12	21.1197	124	21.2718	146	-0.15211
CERU_HUMAN	Ceruloplasmin; EC=1.16.3.1; AltName: Full=Ferroxidase; Flags: Precursor; Accession=P00450; Q14063; Q2PP18; Q9UKS4; [Homo sapiens (Human)]	20.2696	123	20.6772	147	-0.407569	0	0	20.3185	124	20.6804	146	-0.361905
IC1_HUMAN	Plasma protease C1 inhibitor; Short=C1 Inh; Short=C1Inh; AltName: Full=C1 esterase inhibitor; AltName: Full=C1-inhibiting factor; AltName: Full=Serpin G1; Flags: Precursor; Accession=Q96FE0; Q9UC49; Q9UCF9; [Homo sapiens (Human)]	20.2228	123	20.3236	147	-0.100822	0.000234006	0.0286806	20.1778	124	20.3185	146	-0.140689
CFAB_HUMAN	Complement factor B; EC=3.4.21.47; AltName: Full=C3/C5 convertase; AltName: Full=Glycine-rich beta glycoprotein; Short=GBG; AltName: Full=PBF2; AltName: Full=Properdin factor B; Contains: Complement factor B Ba fragment; Contains: Complement factor B Bb f	19.8594	123	20.2629	147	-0.403479	0	0	20.0673	124	20.4265	146	-0.359231
CO4A_HUMAN	Complement C4-A; AltName: Full=Acidic complement C4; AltName: Full=C3 and PZP-like alpha-2-macroglobulin domain-containing protein 2; Contains: Complement C4 beta chain; Contains: Complement C4-A alpha chain; Contains: C4a anaphylatoxin; Contains: C4b-A;	19.74	123	19.9184	147	-0.178367	0.0214164	0.00578853	19.8716	124	19.9851	146	-0.11349
CFAH_HUMAN	Complement factor H; AltName: Full=H factor 1; Flags: Precursor; Accession=Q9NU86; [Homo sapiens (Human)]	19.642	123	19.7783	147	-0.136285	0.00196867	0.00015665	19.6324	124	19.7289	146	-0.0964993
PLMN_HUMAN	Plasminogen; EC=3.4.21.7; Contains: Plasmin heavy chain A; Contains: Activation peptide; Contains: Angiostatin; Contains: Plasmin heavy chain A, short form; Contains: Plasmin light chain B; Flags: Precursor; Accession=P00747; Q15146; Q5TEH4; Q6PA00; [Homo	19.5342	123	19.7917	147	-0.257431	2.19193e-05	5.61967e-11	19.4129	124	19.5602	146	-0.147318
APOA4_HUMAN	Apolipoprotein A-IV; Short=Apo-AIV; Short=ApoA-IV; AltName: Full=Apolipoprotein A4; Flags: Precursor; Accession=P06727; A8MSL6; Q14CW8; Q6Q787; [Homo sapiens (Human)]	19.1694	123	18.6634	147	0.505968	3.40165e-09	2.7461e-11	18.5694	124	18.0705	146	0.49888
THRB_HUMAN	Prothrombin; EC=3.4.21.5; AltName: Full=Coagulation factor II; Contains: Activation peptide fragment 1; Contains: Activation peptide fragment 2; Contains: Thrombin light chain; Contains: Thrombin heavy chain; Flags: Precursor; Accession=P00734; B2R7F7; B4	18.5958	123	18.7365	147	-0.140621	0.00728407	0.000875227	18.5678	124	18.6608	146	-0.0930181
IGKC_HUMAN	Ig kappa chain C region; Accession=P01834; [Homo sapiens (Human)]	18.5425	123	19.0022	147	-0.459691	0.0405428	9.62283e-08	18.6237	124	18.8057	146	-0.181928
VTNC_HUMAN	Vitronectin; AltName: Full=S-protein; AltName: Full=Serum-spreading factor; AltName: Full=V75; Contains: Vitronectin V65 subunit; Contains: Vitronectin V10 subunit; Contains: Somatomedin-B; Flags: Precursor; Accession=P04004; B2R7G0; P01141; Q9BSH7; [Homo	18.4543	123	18.8289	147	-0.374595	0.000257307	1.77636e-14	18.467	124	18.6461	146	-0.179089
ANGT_HUMAN	Angiotensinogen; AltName: Full=Serpin A8; Contains: Angiotensin-1; AltName: Full=Angiotensin I; Short=Ang I; Contains: Angiotensin-2; AltName: Full=Angiotensin II; Short=Ang II; Contains: Angiotensin-3; AltName: Full=Angiotensin III; Short=Ang III; AltNam	18.158	123	18.3153	147	-0.157298	5.50385e-05	0.00224299	18.0925	124	18.2811	146	-0.188597
APOH_HUMAN	Beta-2-glycoprotein 1; AltName: Full=APC inhibitor; AltName: Full=Activated protein C-binding protein; AltName: Full=Anticardiolipin cofactor; AltName: Full=Apolipoprotein H; Short=Apo-H; AltName: Full=Beta-2-glycoprotein I; Short=B2GPI; Short=Beta(2)GPI;	18.0363	123	17.3406	147	0.695718	0	7.99361e-15	17.6483	124	16.8571	146	0.791174
CFAI_HUMAN	Complement factor I; EC=3.4.21.45; AltName: Full=C3B/C4B inactivator; Contains: Complement factor I heavy chain; Contains: Complement factor I light chain; Flags: Precursor; Accession=P05156; O60442; [Homo sapiens (Human)]	17.9989	123	18.2759	147	-0.276972	0	1.28943e-10	18.048	124	18.3934	146	-0.345306
TTHY_HUMAN	Transthyretin; AltName: Full=ATTR; AltName: Full=Prealbumin; AltName: Full=TBPA; Flags: Precursor; Accession=P02766; Q549C7; Q6IB96; Q9UBZ6; Q9UCM9; [Homo sapiens (Human)]	17.9277	123	17.5019	147	0.425846	2.1222e-07	7.95909e-06	17.2153	124	16.4943	146	0.720975
A1AG1_HUMAN	Alpha-1-acid glycoprotein 1; Short=AGP 1; AltName: Full=Orosomucoid-1; Short=OMD 1; Flags: Precursor; Accession=P02763; B7ZKQ5; Q5T539; Q5U067; Q8TC16; [Homo sapiens (Human)]	17.8811	123	18.8803	147	-0.999227	3.10862e-15	3.04933e-11	19.549	124	20.5787	146	-1.0297
CBG_HUMAN	Corticosteroid-binding globulin; Short=CBG; AltName: Full=Serpin A6; AltName: Full=Transcortin; Flags: Precursor; Accession=P08185; A8K456; Q7Z2Q9; [Homo sapiens (Human)]	17.7999	123	18.0131	147	-0.213204	1.74749e-13	2.36327e-05	17.3934	124	17.7985	146	-0.405148
IGHG1_HUMAN	Ig gamma-1 chain C region; Accession=P01857; [Homo sapiens (Human)]	17.6923	123	18.3079	147	-0.615619	0.00201847	3.0693e-07	17.7327	124	18.0872	146	-0.354492
RET4_HUMAN	Retinol-binding protein 4; AltName: Full=Plasma retinol-binding protein; Short=PRBP; Short=RBP; Contains: Plasma retinol-binding protein(1-182); Contains: Plasma retinol-binding protein(1-181); Contains: Plasma retinol-binding protein(1-179); Contains: Pl	17.5986	123	17.1393	147	0.459274	9.1161e-08	4.54426e-06	16.9989	124	16.4411	146	0.557831
CO9_HUMAN	Complement component C9; Contains: Complement component C9a; Contains: Complement component C9b; Flags: Precursor; Accession=P02748; [Homo sapiens (Human)]	17.5408	123	17.7752	147	-0.234446	0.00872965	0.00153461	18.0226	124	18.1747	146	-0.152158
APOB_HUMAN	Apolipoprotein B-100; Short=Apo B-100; Contains: Apolipoprotein B-48; Short=Apo B-48; Flags: Precursor; Accession=Q13787; Q13788; Q4ZG63; Q53QC8; Q7Z600; Q9UMN0; [Homo sapiens (Human)]	17.5094	123	16.9908	147	0.518569	1.68428e-06	1.33204e-07	17.264	124	16.8047	146	0.459267
ITIH3_HUMAN	Inter-alpha-trypsin inhibitor heavy chain H3; Short=ITI heavy chain H3; Short=ITI-HC3; Short=Inter-alpha-inhibitor heavy chain 3; AltName: Full=Serum-derived hyaluronan-associated protein; Short=SHAP; Flags: Precursor; Accession=Q06033; Q3B7H5; Q53F06; Q6	17.4841	123	17.772	147	-0.287929	4.09318e-06	1.35268e-06	17.7399	124	17.9662	146	-0.226353
C1QA_HUMAN	Complement C1q subcomponent subunit A; Flags: Precursor; Accession=P02745; B2R4X2; Q5T963; [Homo sapiens (Human)]	17.3359	123	17.7023	147	-0.366423	3.0155e-08	1.10803e-07	17.2062	124	17.5642	146	-0.357975
A2AP_HUMAN	Alpha-2-antiplasmin; Short=Alpha-2-AP; AltName: Full=Alpha-2-plasmin inhibitor; Short=Alpha-2-PI; AltName: Full=Serpin F2; Flags: Precursor; Accession=P08697; Q8N5U7; Q9UCG2; Q9UCG3; [Homo sapiens (Human)]	17.2593	123	16.9768	147	0.282555	1.08431e-08	1.33137e-06	17.1518	124	16.8656	146	0.286119
A1AG2_HUMAN	Alpha-1-acid glycoprotein 2; Short=AGP 2; AltName: Full=Orosomucoid-2; Short=OMD 2; Flags: Precursor; Accession=P19652; B2R5L2; Q16571; Q5T538; Q6IB74; [Homo sapiens (Human)]	17.0589	123	17.8272	147	-0.76835	1.11022e-16	8.73701e-07	18.5144	124	19.6679	146	-1.1535
C4BPA_HUMAN	C4b-binding protein alpha chain; Short=C4bp; AltName: Full=Proline-rich protein; Short=PRP; Flags: Precursor; Accession=P04003; [Homo sapiens (Human)]	17.0356	123	17.6157	147	-0.58012	0	0	17.3174	124	17.8437	146	-0.526294
ENOA_HUMAN	Alpha-enolase; EC=4.2.1.11; AltName: Full=2-phospho-D-glycerate hydro-lyase; AltName: Full=C-myc promoter-binding protein; AltName: Full=Enolase 1; AltName: Full=MBP-1; AltName: Full=MPB-1; AltName: Full=Non-neural enolase; Short=NNE; AltName: Full=Phosph	16.9209	120	17.4128	141	-0.491921	0	4.36092e-11	16.8315	121	17.6731	142	-0.841599
PLGA_HUMAN	Plasminogen-related protein A; AltName: Full=Plasminogen-like protein A; AltName: Full=Plasminogen-like protein A1; Flags: Precursor; Accession=Q15195; [Homo sapiens (Human)]	16.8442	123	17.6887	147	-0.844526	0	6.43929e-15	16.8065	124	17.7029	146	-0.896377
A2GL_HUMAN	Leucine-rich alpha-2-glycoprotein; Short=LRG; Flags: Precursor; Accession=P02750; Q8N4F5; Q96QZ4; [Homo sapiens (Human)]	16.7764	123	17.276	147	-0.499605	4.8892e-12	1.05139e-08	17.4857	124	18.0589	146	-0.573222
CO6_HUMAN	Complement component C6; Flags: Precursor; Accession=P13671; [Homo sapiens (Human)]	16.7416	123	16.9338	147	-0.192192	3.73058e-05	0.000174415	16.814	124	17.0129	146	-0.198876
CO3_HUMAN	Complement C3; AltName: Full=C3 and PZP-like alpha-2-macroglobulin domain-containing protein 1; Contains: Complement C3 beta chain; Contains: Complement C3 alpha chain; Contains: C3a anaphylatoxin; Contains: Complement C3b alpha' chain; Contains: Compleme	16.7233	123	16.5101	147	0.213175	0.00496008	0.0328848	16.9403	124	16.6519	146	0.288353
IGHG3_HUMAN	Ig gamma-3 chain C region; AltName: Full=HDC; AltName: Full=Heavy chain disease protein; Accession=P01860; A2NU35; [Homo sapiens (Human)]	16.5631	123	17.4944	147	-0.931264	2.49269e-10	2.22045e-16	16.5887	124	17.2912	146	-0.702495
FETUB_HUMAN	Fetuin-B; AltName: Full=16G2; AltName: Full=Fetuin-like protein IRL685; AltName: Full=Gugu; Flags: Precursor; Accession=Q9UGM5; B2RCW6; Q1RMZ0; Q6DK58; Q6GRB6; Q9Y6Z0; [Homo sapiens (Human)]	16.4093	123	16.252	147	0.157277	0.000294036	0.0070174	15.7806	124	15.5129	146	0.267708
CO7_HUMAN	Complement component C7; Flags: Precursor; Accession=P10643; Q6P3T5; Q92489; [Homo sapiens (Human)]	16.3804	123	16.6522	147	-0.271792	0.000420229	1.07291e-06	16.3486	124	16.5313	146	-0.182677
CBPN_HUMAN	Carboxypeptidase N catalytic chain; Short=CPN; EC=3.4.17.3; AltName: Full=Anaphylatoxin inactivator; AltName: Full=Arginine carboxypeptidase; AltName: Full=Carboxypeptidase N polypeptide 1; AltName: Full=Carboxypeptidase N small subunit; AltName: Full=Kin	16.3597	123	16.5569	147	-0.197242	0.002031	0.000679862	16.4036	124	16.5411	146	-0.137511
APOA1_HUMAN	Apolipoprotein A-I; Short=Apo-AI; Short=ApoA-I; AltName: Full=Apolipoprotein A1; Contains: Truncated apolipoprotein A-I; AltName: Full=Apolipoprotein A-I(1-242); Flags: Precursor; Accession=P02647; A8K866; Q6LDN9; Q6Q785; Q9UCS8; Q9UCT8; [Homo sapiens (Hu	16.2901	123	15.5412	147	0.748933	2.15131e-10	2.10043e-10	15.686	124	14.9519	146	0.73413
PZP_HUMAN	Pregnancy zone protein; AltName: Full=C3 and PZP-like alpha-2-macroglobulin domain-containing protein 6; Flags: Precursor; Accession=P20742; A6ND27; Q15273; Q2NKL2; Q7M4N7; [Homo sapiens (Human)]	16.2116	123	16.6208	147	-0.409137	6.51527e-07	7.36653e-07	16.233	124	16.6454	146	-0.412335
CO2_HUMAN	Complement C2; EC=3.4.21.43; AltName: Full=C3/C5 convertase; Contains: Complement C2b fragment; Contains: Complement C2a fragment; Flags: Precursor; Accession=P06681; B4DPF3; O19694; Q13904; [Homo sapiens (Human)]	16.0768	123	16.2711	147	-0.194309	2.12997e-10	4.37383e-06	16.1027	124	16.3522	146	-0.24946
A2ML1_HUMAN	Alpha-2-macroglobulin-like protein 1; AltName: Full=C3 and PZP-like alpha-2-macroglobulin domain-containing protein 9; Flags: Precursor; Accession=A8K2U0; B5MDD1; Q2M224; Q6ZW52; Q6ZW53; Q8N1M4; Q96LQ8; [Homo sapiens (Human)]	16.0261	122	15.2704	146	0.755662	0.00573147	9.82477e-07	16.0717	123	15.6266	141	0.445091
CA2D1_HUMAN	Voltage-dependent calcium channel subunit alpha-2/delta-1; AltName: Full=Voltage-gated calcium channel subunit alpha-2/delta-1; Contains: Voltage-dependent calcium channel subunit alpha-2-1; Contains: Voltage-dependent calcium channel subunit delta-1; Fla	15.9918	123	16.801	147	-0.809231	5.89528e-14	2.66454e-15	15.931	123	16.647	146	-0.716019
GP1BA_HUMAN	Platelet glycoprotein Ib alpha chain; Short=GP-Ib alpha; Short=GPIb-alpha; Short=GPIbA; Short=Glycoprotein Ibalpha; AltName: Full=Antigen CD42b-alpha; AltName: CD_antigen=CD42b; Contains: Glycocalicin; Flags: Precursor; Accession=P07359; Q14441; Q16469; Q	15.8909	120	16.5755	147	-0.684606	0.00136894	4.53437e-11	15.9892	122	16.297	144	-0.307802
HV309_HUMAN	Ig heavy chain V-III region NIE; Accession=P01770; [Homo sapiens (Human)]	15.8858	123	16.5665	147	-0.680752	0.00026359	7.2785e-08	15.9523	124	16.4165	146	-0.464162
TRY1_HUMAN	Trypsin-1; EC=3.4.21.4; AltName: Full=Beta-trypsin; AltName: Full=Cationic trypsinogen; AltName: Full=Serine protease 1; AltName: Full=Trypsin I; Contains: Alpha-trypsin chain 1; Contains: Alpha-trypsin chain 2; Flags: Precursor; Accession=Q9HAN4; Q9HAN5;	15.8208	123	16.7081	147	-0.887356	1.92526e-11	1.28602e-11	14.95	121	16.2119	146	-1.26193
THBG_HUMAN	Thyroxine-binding globulin; AltName: Full=Serpin A7; AltName: Full=T4-binding globulin; Flags: Precursor; Accession=P05543; D3DUX1; [Homo sapiens (Human)]	15.7986	123	16.1944	147	-0.39583	6.65549e-09	1.37923e-09	15.454	124	15.8471	146	-0.393146
AFAM_HUMAN	Afamin; AltName: Full=Alpha-albumin; Short=Alpha-Alb; Flags: Precursor; Accession=P43652; A8K3E1; Q32MR3; Q4W5C5; [Homo sapiens (Human)]	15.7925	123	15.3869	147	0.405609	3.90506e-06	5.51135e-07	14.8313	124	14.3483	146	0.483011
HV316_HUMAN	Ig heavy chain V-III region TEI; Accession=P01777; [Homo sapiens (Human)]	15.7641	121	17.7338	145	-1.96971	0.00797919	6.80044e-09	15.6215	117	16.564	141	-0.942418
TSP4_HUMAN	Thrombospondin-4; Flags: Precursor; Accession=P35443; B2R909; Q86TG2; [Homo sapiens (Human)]	15.7415	120	16.4233	147	-0.68176	5.66322e-07	0	15.7074	124	16.1153	146	-0.407957
C1QB_HUMAN	Complement C1q subcomponent subunit B; Flags: Precursor; Accession=P02746; Q5T959; Q96H17; [Homo sapiens (Human)]	15.7298	123	15.9973	147	-0.267508	0.000103532	7.73886e-06	15.6009	124	15.8138	146	-0.212907
K2C1_HUMAN	Keratin, type II cytoskeletal 1; AltName: Full=67 kDa cytokeratin; AltName: Full=Cytokeratin-1; Short=CK-1; AltName: Full=Hair alpha protein; AltName: Full=Keratin-1; Short=K1; AltName: Full=Type-II keratin Kb1; Accession=P04264; B2RA01; Q14720; Q6GSJ0; Q	15.7258	122	16.2394	147	-0.513562	0	1.75416e-09	15.6929	124	16.4556	146	-0.762687
ICAM2_HUMAN	Intercellular adhesion molecule 2; Short=ICAM-2; AltName: CD_antigen=CD102; Flags: Precursor; Accession=P13598; Q14600; [Homo sapiens (Human)]	15.5874	115	16.8685	95	-1.28109	1.12018e-05	1.38205e-08	15.4546	113	16.4654	104	-1.01079
TSP1_HUMAN	Thrombospondin-1; Flags: Precursor; Accession=P07996; A8K6H4; B9EGH6; Q15667; [Homo sapiens (Human)]	15.444	123	15.9149	147	-0.470862	4.47751e-10	1.53065e-09	15.4811	124	15.93	146	-0.448949
FIBA_HUMAN	Fibrinogen alpha chain; Contains: Fibrinopeptide A; Contains: Fibrinogen alpha chain; Flags: Precursor; Accession=P02671; D3DP14; D3DP15; Q4QQH7; Q9BX62; Q9UCH2; [Homo sapiens (Human)]	15.4332	123	15.8406	147	-0.407419	1.44353e-06	1.62406e-09	15.7633	124	16.095	146	-0.331686
MUCB_HUMAN	Ig mu heavy chain disease protein; AltName: Full=BOT; Accession=P04220; [Homo sapiens (Human)]	15.3738	121	16.09	147	-0.716142	0.00231815	3.08249e-06	15.3532	124	15.8337	146	-0.480476
LV302_HUMAN	Ig lambda chain V-III region LOI; Accession=P80748; [Homo sapiens (Human)]	15.3423	118	15.8742	144	-0.531919	2.97942e-06	0.00018593	15.3754	119	15.9769	144	-0.601483
C1RL_HUMAN	Complement C1r subcomponent-like protein; Short=C1r-LP; Short=C1r-like protein; EC=3.4.21.-; AltName: Full=C1r-like serine protease analog protein; Short=CLSPa; Flags: Precursor; Accession=Q9NZP8; Q53GX9; [Homo sapiens (Human)]	15.2357	123	15.5536	147	-0.317875	2.95821e-11	2.53328e-09	15.2909	124	15.6442	146	-0.35335
C163A_HUMAN	Scavenger receptor cysteine-rich type 1 protein M130; AltName: Full=Hemoglobin scavenger receptor; AltName: CD_antigen=CD163; Contains: Soluble CD163; Short=sCD163; Flags: Precursor; Accession=Q86VB7; C9JIG2; Q07898; Q07899; Q07900; Q07901; Q2VLH7; [Homo	15.2004	123	15.4406	147	-0.240204	3.89714e-09	0.00865107	15.2992	123	15.7765	145	-0.477277
NT5D3_HUMAN	5'-nucleotidase domain-containing protein 3; EC=3.1.3.-; AltName: Full=GRP94-neighboring nucleotidase; Accession=Q86UY8; Q9NUM7; Q9P2T2; Q9P2T3; [Homo sapiens (Human)]	15.1845	109	15.8705	144	-0.685981	0.010863	1.73289e-08	15.2369	110	15.5484	140	-0.311496
APOA2_HUMAN	Apolipoprotein A-II; Short=Apo-AII; Short=ApoA-II; AltName: Full=Apolipoprotein A2; Contains: Truncated apolipoprotein A-II; AltName: Full=Apolipoprotein A-II(1-76); Flags: Precursor; Accession=P02652; B2R524; [Homo sapiens (Human)]	15.052	123	14.3206	147	0.731412	7.95054e-06	4.5076e-07	14.3352	124	13.7235	146	0.611648
FA10_HUMAN	Coagulation factor X; EC=3.4.21.6; AltName: Full=Stuart factor; AltName: Full=Stuart-Prower factor; Contains: Factor X light chain; Contains: Factor X heavy chain; Contains: Activated factor Xa heavy chain; Flags: Precursor; Accession=P00742; Q14340; [Hom	14.9764	123	15.2139	147	-0.237503	0.0031804	0.000196345	14.9364	123	15.1335	146	-0.197092
KV401_HUMAN	Ig kappa chain V-IV region; Flags: Precursor; Fragment; Accession=P06312; [Homo sapiens (Human)]	14.8526	123	15.1724	147	-0.319838	0.000359542	3.14881e-06	14.9161	124	15.2024	146	-0.28628
GELS_HUMAN	Gelsolin; AltName: Full=AGEL; AltName: Full=Actin-depolymerizing factor; Short=ADF; AltName: Full=Brevin; Flags: Precursor; Accession=P06396; A8MUD1; B7Z373; Q8WVV7; [Homo sapiens (Human)]	14.8008	123	15.0404	147	-0.239639	4.0668e-05	6.33076e-07	14.2876	124	14.5044	146	-0.216871
KLKB1_HUMAN	Plasma kallikrein; EC=3.4.21.34; AltName: Full=Fletcher factor; AltName: Full=Kininogenin; AltName: Full=Plasma prekallikrein; Contains: Plasma kallikrein heavy chain; Contains: Plasma kallikrein light chain; Flags: Precursor; Accession=P03952; A6NH96; B2	14.7587	123	14.4314	147	0.327323	1.6439e-05	3.89801e-06	14.5137	124	14.199	146	0.314735
B2MG_HUMAN	Beta-2-microglobulin; Contains: Beta-2-microglobulin form pI 5.3; Flags: Precursor; Accession=P61769; P01884; Q540F8; Q6IAT8; Q9UCK0; Q9UD48; Q9UDF4; [Homo sapiens (Human)]	14.7574	123	15.351	147	-0.593578	0	0	14.5685	124	15.2094	146	-0.640884
PROP_HUMAN	Properdin; AltName: Full=Complement factor P; Flags: Precursor; Accession=P27918; O15134; O15135; O15136; O75826; [Homo sapiens (Human)]	14.6793	123	14.8775	147	-0.198207	1.22935e-09	0.00186449	14.5297	124	14.8959	146	-0.36622
CRAC1_HUMAN	Cartilage acidic protein 1; AltName: Full=68 kDa chondrocyte-expressed protein; Short=CEP-68; AltName: Full=ASPIC; Flags: Precursor; Accession=Q9NQ79; B1ALN4; Q5T4F8; Q8N4H6; Q8TE52; Q9NQ78; Q9NQ80; Q9NW46; [Homo sapiens (Human)]	14.6384	118	15.0031	147	-0.364644	7.26153e-06	3.43471e-07	14.4254	122	14.8197	146	-0.394348
CRP_HUMAN	C-reactive protein; Contains: C-reactive protein(1-205); Flags: Precursor; Accession=P02741; A8K078; D3DVD9; D3DVE0; Q08AK3; Q8WW75; [Homo sapiens (Human)]	14.6058	122	15.727	147	-1.12121	1.68754e-13	6.51223e-08	16.3447	124	17.7063	146	-1.36156
FCN3_HUMAN	Ficolin-3; AltName: Full=Collagen/fibrinogen domain-containing lectin 3 p35; AltName: Full=Collagen/fibrinogen domain-containing protein 3; AltName: Full=Hakata antigen; Flags: Precursor; Accession=O75636; Q6IBJ5; Q8WW86; [Homo sapiens (Human)]	14.561	123	14.774	147	-0.212986	0.00865552	0.0146559	14.5477	124	14.7705	146	-0.222822
GPX3_HUMAN	Glutathione peroxidase 3; Short=GPx-3; Short=GSHPx-3; EC=1.11.1.9; AltName: Full=Extracellular glutathione peroxidase; AltName: Full=Plasma glutathione peroxidase; Short=GPx-P; Short=GSHPx-P; Flags: Precursor; Accession=P22352; O43787; Q86W78; Q9NZ74; Q9U	14.5116	123	14.2589	147	0.25267	7.73796e-05	0.00136979	14.5424	124	14.214	146	0.328442
RARR2_HUMAN	Retinoic acid receptor responder protein 2; AltName: Full=RAR-responsive protein TIG2; AltName: Full=Tazarotene-induced gene 2 protein; Flags: Precursor; Accession=Q99969; [Homo sapiens (Human)]	14.4763	122	13.2147	124	1.26163	4.60462e-09	4.59188e-13	14.1822	120	12.967	120	1.21518
HV202_HUMAN	Ig heavy chain V-II region COR; Accession=P01815; [Homo sapiens (Human)]	14.4326	122	14.6392	146	-0.206577	0.0128727	0.0172642	14.0344	122	14.2378	144	-0.203418
CATS_HUMAN	Cathepsin S; EC=3.4.22.27; Flags: Precursor; Accession=P25774; B4DWC9; D3DV05; Q5T5I0; Q6FHS5; Q9BUG3; [Homo sapiens (Human)]	14.3019	122	15.1919	147	-0.889972	1.32579e-05	6.66134e-16	14.6091	123	15.1742	145	-0.565122
ADIPO_HUMAN	Adiponectin; AltName: Full=30 kDa adipocyte complement-related protein; AltName: Full=Adipocyte complement-related 30 kDa protein; Short=ACRP30; AltName: Full=Adipocyte, C1q and collagen domain-containing protein; AltName: Full=Adipose most abundant gene	14.2735	122	14.7997	147	-0.526129	5.4845e-14	4.12953e-06	13.3399	121	14.2495	146	-0.90966
ZFP14_HUMAN	Zinc finger protein 14 homolog; Short=Zfp-14; AltName: Full=Zinc finger protein 531; Accession=Q9HCL3; A7MD23; [Homo sapiens (Human)]	14.2022	97	16.5695	133	-2.36724	6.96857e-09	4.34198e-10	13.5826	86	15.8911	133	-2.30848
KV306_HUMAN	Ig kappa chain V-III region POM; Accession=P01624; [Homo sapiens (Human)]	14.0904	114	14.9132	145	-0.822781	4.86922e-12	1.79123e-12	14.1375	113	15.0361	142	-0.898608
LYAM1_HUMAN	L-selectin; AltName: Full=CD62 antigen-like family member L; AltName: Full=Leukocyte adhesion molecule 1; Short=LAM-1; AltName: Full=Leukocyte surface antigen Leu-8; AltName: Full=Leukocyte-endothelial cell adhesion molecule 1; Short=LECAM1; AltName: Full	14.0616	123	14.7245	147	-0.662847	0	0	13.9717	124	14.7689	146	-0.797162
FCG3A_HUMAN	Low affinity immunoglobulin gamma Fc region receptor III-A; AltName: Full=CD16a antigen; AltName: Full=Fc-gamma RIII-alpha; Short=Fc-gamma RIII; Short=Fc-gamma RIIIa; Short=FcRIII; Short=FcRIIIa; AltName: Full=FcR-10; AltName: Full=IgG Fc receptor III-2;	14.0292	123	14.8927	147	-0.863439	0	0	14.1605	124	14.9307	146	-0.770202
C4BPB_HUMAN	C4b-binding protein beta chain; Flags: Precursor; Accession=P20851; A5JYP8; D3DT81; Q5VVR0; Q9BS25; [Homo sapiens (Human)]	14.0289	123	14.5116	147	-0.482666	1.55431e-15	9.24039e-13	14.3383	124	14.8134	146	-0.475161
CD44_HUMAN	CD44 antigen; AltName: Full=CDw44; AltName: Full=Epican; AltName: Full=Extracellular matrix receptor III; Short=ECMR-III; AltName: Full=GP90 lymphocyte homing/adhesion receptor; AltName: Full=HUTCH-I; AltName: Full=Heparan sulfate proteoglycan; AltName: F	14.0284	123	14.2778	147	-0.249414	1.02583e-07	6.47234e-06	13.8374	124	14.18	146	-0.342621
CPN2_HUMAN	Carboxypeptidase N subunit 2; AltName: Full=Carboxypeptidase N 83 kDa chain; AltName: Full=Carboxypeptidase N large subunit; AltName: Full=Carboxypeptidase N polypeptide 2; AltName: Full=Carboxypeptidase N regulatory subunit; Flags: Precursor; Accession=P	14.0096	123	14.233	147	-0.223358	5.95798e-06	3.09604e-05	13.8871	124	14.0863	146	-0.199165
LV603_HUMAN	Ig lambda chain V-VI region SUT; Accession=P06317; [Homo sapiens (Human)]	13.8556	107	14.6293	130	-0.773663	6.68779e-07	8.86465e-05	13.7399	96	14.7304	118	-0.990512
VASN_HUMAN	Vasorin; AltName: Full=Protein slit-like 2; Flags: Precursor; Accession=Q6EMK4; Q6UXL4; Q6UXL5; Q96CX1; [Homo sapiens (Human)]	13.8255	123	14.1545	147	-0.328977	0.00610847	1.97406e-09	13.7265	124	13.8673	146	-0.140847
ANGI_HUMAN	Angiogenin; EC=3.1.27.-; AltName: Full=Ribonuclease 5; Short=RNase 5; Flags: Precursor; Accession=P03950; Q05CV1; Q53X86; Q6P5T2; Q8WXE7; [Homo sapiens (Human)]	13.7468	117	14.3189	147	-0.572025	1.90164e-07	1.31266e-05	13.4008	120	14.1013	146	-0.70042
G3P_HUMAN	Glyceraldehyde-3-phosphate dehydrogenase; Short=GAPDH; EC=1.2.1.12; AltName: Full=Peptidyl-cysteine S-nitrosylase GAPDH; EC=2.6.99.-; Accession=P04406; P00354; Q53X65; [Homo sapiens (Human)]	13.7362	99	14.1971	128	-0.46093	4.14712e-05	4.15039e-06	13.7636	99	14.1838	112	-0.420229
B4GT1_HUMAN	Beta-1,4-galactosyltransferase 1; Short=Beta-1,4-GalTase 1; Short=Beta4Gal-T1; Short=b4Gal-T1; EC=2.4.1.-; AltName: Full=UDP-Gal:beta-GlcNAc beta-1,4-galactosyltransferase 1; AltName: Full=UDP-galactose:beta-N-acetylglucosamine beta-1,4-galactosyltransfer	13.7099	119	14.5918	147	-0.881823	0	0	13.9221	120	14.9607	142	-1.03861
KV104_HUMAN	Ig kappa chain V-I region CAR; Accession=P01596; [Homo sapiens (Human)]	13.6856	123	14.2076	146	-0.521983	2.34119e-07	3.94017e-10	13.6552	124	14.0738	146	-0.41858
1433G_HUMAN	14-3-3 protein gamma; AltName: Full=Protein kinase C inhibitor protein 1; Short=KCIP-1; Contains: 14-3-3 protein gamma, N-terminally processed; Accession=P61981; O70457; P35214; Q6FH52; Q9UDP2; Q9UN99; [Homo sapiens (Human)]	13.6393	100	14.1143	120	-0.475027	0.0387968	0.000417339	13.3247	101	13.634	105	-0.309351
TRML1_HUMAN	Trem-like transcript 1 protein; Short=TLT-1; AltName: Full=Triggering receptor expressed on myeloid cells-like protein 1; Flags: Precursor; Accession=Q86YW5; Q496B3; Q8IWY1; Q8IWY2; [Homo sapiens (Human)]	13.6256	123	14.2639	147	-0.638286	0.0205204	1.31975e-05	13.393	123	13.5953	146	-0.202222
ATRN_HUMAN	Attractin; AltName: Full=DPPT-L; AltName: Full=Mahogany homolog; Flags: Precursor; Accession=Q9NTQ3; Q9NTQ4; Q9NU01; Q9NZ57; Q9NZ58; Q9UC75; Q9UDF5; [Homo sapiens (Human)]	13.6099	123	13.8553	147	-0.24538	1.52372e-10	3.87308e-11	13.2269	124	13.5176	146	-0.290632
SHBG_HUMAN	Sex hormone-binding globulin; Short=SHBG; AltName: Full=Sex steroid-binding protein; Short=SBP; AltName: Full=Testis-specific androgen-binding protein; Short=ABP; AltName: Full=Testosterone-estradiol-binding globulin; Short=TeBG; AltName: Full=Testosteron	13.5531	123	13.8997	147	-0.346572	0.0264673	0.000207326	12.9826	124	12.7663	146	0.216303
PPIA_HUMAN	Peptidyl-prolyl cis-trans isomerase A; Short=PPIase A; EC=5.2.1.8; AltName: Full=Cyclophilin A; AltName: Full=Cyclosporin A-binding protein; AltName: Full=Rotamase A; Accession=P62937; P05092; Q3KQW3; Q6IBU5; Q96IX3; Q9BRU4; Q9BTY9; Q9UC61; [Homo sapiens	13.5167	123	14.0566	147	-0.539845	0	2.22045e-16	13.4631	123	14.1382	146	-0.675104
CE164_HUMAN	Centrosomal protein of 164 kDa; Short=Cep164; Accession=Q9UPV0; Q6PKH9; Q7Z2X9; Q9NVS0; Q9UFJ6; [Homo sapiens (Human)]	13.4712	112	14.1653	138	-0.694086	6.53796e-11	1.02035e-05	13.2213	109	14.3367	135	-1.11544
HPTR_HUMAN	Haptoglobin-related protein; Flags: Precursor; Accession=P00739; Q7LE20; Q92658; Q92659; Q9ULB0; [Homo sapiens (Human)]	13.4018	121	13.9222	147	-0.520387	0.0439464	6.95565e-07	13.87	123	14.1062	144	-0.236147
LV001_HUMAN	Ig lambda chain V region 4A; Flags: Precursor; Accession=P04211; [Homo sapiens (Human)]	13.3017	92	14.1519	125	-0.850212	0.0127356	1.42198e-06	13.4776	96	13.9257	126	-0.448073
MASP1_HUMAN	Mannan-binding lectin serine protease 1; EC=3.4.21.-; AltName: Full=Complement factor MASP-3; AltName: Full=Complement-activating component of Ra-reactive factor; AltName: Full=Mannose-binding lectin-associated serine protease 1; Short=MASP-1; AltName: Fu	13.2592	122	13.5022	147	-0.242997	0.000217506	5.10166e-05	13.0155	124	13.2298	146	-0.214291
IGF2_HUMAN	Insulin-like growth factor II; Short=IGF-II; AltName: Full=Somatomedin-A; Contains: Insulin-like growth factor II; Contains: Insulin-like growth factor II Ala-25 Del; Contains: Preptin; Flags: Precursor; Accession=P01344; B3KX48; B7WP08; P78449; Q14299; Q	13.2278	123	14.0316	147	-0.803828	2.15505e-09	3.89244e-13	13.2907	120	13.9741	144	-0.683371
ECM1_HUMAN	Extracellular matrix protein 1; AltName: Full=Secretory component p85; Flags: Precursor; Accession=Q8IZ60; [Homo sapiens (Human)]	13.137	123	13.3802	147	-0.243115	3.82949e-12	2.15095e-05	13.0846	124	13.4055	146	-0.320834
PROS_HUMAN	Vitamin K-dependent protein S; Flags: Precursor; Accession=P07225; A8KAC9; D3DN28; Q15518; Q7Z715; Q9UCZ8; [Homo sapiens (Human)]	13.109	123	13.7212	147	-0.612255	8.43769e-15	0	13.3942	124	13.8797	146	-0.485546
TPM1_HUMAN	Tropomyosin alpha-1 chain; AltName: Full=Alpha-tropomyosin; AltName: Full=Tropomyosin-1; Accession=Q96IK2; Q9UCI1; Q9UCI2; Q9UCY9; [Homo sapiens (Human)]	13.1035	120	12.8521	144	0.251403	0.0133928	0.0150348	13.473	124	13.7133	144	-0.240348
A4_HUMAN	Amyloid beta A4 protein; AltName: Full=ABPP; AltName: Full=APPI; Short=APP; AltName: Full=Alzheimer disease amyloid protein; AltName: Full=Cerebral vascular amyloid peptide; Short=CVAP; AltName: Full=PreA4; AltName: Full=Protease nexin-II; Short=PN-II; Co	13.0914	87	13.8311	135	-0.739725	8.38317e-08	1.6207e-12	13.1428	96	13.668	135	-0.525187
FCGBP_HUMAN	IgGFc-binding protein; AltName: Full=Fcgamma-binding protein antigen; Short=FcgammaBP; Flags: Precursor; Accession=Q9Y6R7; O95784; [Homo sapiens (Human)]	13.0858	123	13.6128	147	-0.527022	1.48326e-13	0	13.1141	124	13.5942	146	-0.480147
S10A8_HUMAN	Protein S100-A8; AltName: Full=Calgranulin-A; AltName: Full=Calprotectin L1L subunit; AltName: Full=Cystic fibrosis antigen; Short=CFAG; AltName: Full=Leukocyte L1 complex light chain; AltName: Full=Migration inhibitory factor-related protein 8; Short=MRP	13.0367	90	14.2734	117	-1.23676	0	4.56396e-08	13.643	118	15.6281	144	-1.98516
PROC_HUMAN	Vitamin K-dependent protein C; EC=3.4.21.69; AltName: Full=Anticoagulant protein C; AltName: Full=Autoprothrombin IIA; AltName: Full=Blood coagulation factor XIV; Contains: Vitamin K-dependent protein C light chain; Contains: Vitamin K-dependent protein C	12.9977	121	13.1046	146	-0.106953	0.00061673	0.0314559	12.7222	121	12.9248	142	-0.20258
QSOX1_HUMAN	Sulfhydryl oxidase 1; Short=hQSOX; EC=1.8.3.2; AltName: Full=Quiescin Q6; Flags: Precursor; Accession=O00391; Q59G29; Q5T2X0; Q8TDL6; Q8WVP4; [Homo sapiens (Human)]	12.9166	123	13.1601	147	-0.243496	2.71039e-10	4.40375e-10	12.6581	124	12.9406	146	-0.282542
PGFRB_HUMAN	Platelet-derived growth factor receptor beta; Short=PDGF-R-beta; Short=PDGFR-beta; EC=2.7.10.1; AltName: Full=Beta platelet-derived growth factor receptor; AltName: Full=Beta-type platelet-derived growth factor receptor; AltName: Full=CD140 antigen-like f	12.8865	107	13.5405	130	-0.65396	5.09635e-06	6.12488e-12	12.8074	106	13.2898	127	-0.482373
CAH1_HUMAN	Carbonic anhydrase 1; EC=4.2.1.1; AltName: Full=Carbonate dehydratase I; AltName: Full=Carbonic anhydrase B; Short=CAB; AltName: Full=Carbonic anhydrase I; Short=CA-I; Accession=P00915; [Homo sapiens (Human)]	12.8353	103	13.4516	126	-0.616331	0.0118984	0.00183458	12.8411	101	13.5007	119	-0.659631
ATS13_HUMAN	A disintegrin and metalloproteinase with thrombospondin motifs 13; Short=ADAM-TS 13; Short=ADAM-TS13; Short=ADAMTS-13; EC=3.4.24.87; AltName: Full=von Willebrand factor-cleaving protease; Short=vWF-CP; Short=vWF-cleaving protease; Flags: Precursor; Access	12.7905	90	13.2169	138	-0.426433	4.92939e-14	9.1785e-05	12.8162	97	13.5934	133	-0.777148
APOL1_HUMAN	Apolipoprotein L1; AltName: Full=Apolipoprotein L; Short=Apo-L; Short=ApoL; AltName: Full=Apolipoprotein L-I; Short=ApoL-I; Flags: Precursor; Accession=O14791; A5PLQ4; O60804; Q5R3P7; Q5R3P8; Q96AB8; Q96PM4; Q9BQ03; [Homo sapiens (Human)]	12.7485	122	13.0267	146	-0.278236	2.51103e-07	0.00486034	12.8222	124	13.2531	143	-0.430877
KCNQ3_HUMAN	Potassium voltage-gated channel subfamily KQT member 3; AltName: Full=KQT-like 3; AltName: Full=Potassium channel subunit alpha KvLQT3; AltName: Full=Voltage-gated potassium channel subunit Kv7.3; Accession=O43525; [Homo sapiens (Human)]	12.7281	102	13.9905	127	-1.26238	3.2826e-08	4.86611e-13	13.3275	108	14.3053	122	-0.977756
SEPR_HUMAN	Seprase; EC=3.4.21.-; AltName: Full=170 kDa melanoma membrane-bound gelatinase; AltName: Full=Fibroblast activation protein alpha; AltName: Full=Integral membrane serine protease; Accession=Q12884; O00199; Q53TP5; Q86Z29; Q99998; Q9UID4; [Homo sapiens (Hu	12.7169	95	13.383	134	-0.666165	6.88653e-06	0.000200945	12.6153	102	13.4319	123	-0.816627
LBP_HUMAN	Lipopolysaccharide-binding protein; Short=LBP; Flags: Precursor; Accession=P18428; B2R938; O43438; Q92672; Q9H403; Q9UD66; [Homo sapiens (Human)]	12.7106	122	13.4312	147	-0.720504	0	1.11022e-16	13.0414	124	13.9775	146	-0.936099
VWF_HUMAN	von Willebrand factor; Short=vWF; Contains: von Willebrand antigen 2; AltName: Full=von Willebrand antigen II; Flags: Precursor; Accession=P04275; Q99806; [Homo sapiens (Human)]	12.6116	123	12.8727	147	-0.261107	3.2114e-08	0.000354734	12.6665	124	13.0764	146	-0.409856
FA5_HUMAN	Coagulation factor V; AltName: Full=Activated protein C cofactor; AltName: Full=Proaccelerin, labile factor; Contains: Coagulation factor V heavy chain; Contains: Coagulation factor V light chain; Flags: Precursor; Accession=P12259; A8K6E8; Q14285; Q2EHR5	12.6033	123	12.7405	147	-0.137287	0.000161447	0.00220647	12.6519	124	12.825	146	-0.17313
ATF6A_HUMAN	Cyclic AMP-dependent transcription factor ATF-6 alpha; Short=cAMP-dependent transcription factor ATF-6 alpha; AltName: Full=Activating transcription factor 6 alpha; Short=ATF6-alpha; Contains: Processed cyclic AMP-dependent transcription factor ATF-6 alph	12.5886	98	12.9779	137	-0.389324	0.0011974	0.000114872	12.2371	74	12.674	133	-0.43685
K1C13_HUMAN	Keratin, type I cytoskeletal 13; AltName: Full=Cytokeratin-13; Short=CK-13; AltName: Full=Keratin-13; Short=K13; Accession=P13646; Q53G54; Q6AZK5; Q8N240; [Homo sapiens (Human)]	12.5616	94	12.8187	121	-0.257095	9.64494e-05	0.000305226	12.61	85	12.9255	113	-0.315535
K1C9_HUMAN	Keratin, type I cytoskeletal 9; AltName: Full=Cytokeratin-9; Short=CK-9; AltName: Full=Keratin-9; Short=K9; Accession=P35527; O00109; Q0IJ47; Q14665; [Homo sapiens (Human)]	12.5498	115	13.0222	142	-0.472407	1.22125e-13	0.000242577	12.3865	123	13.5888	141	-1.20226
HGFA_HUMAN	Hepatocyte growth factor activator; Short=HGF activator; Short=HGFA; EC=3.4.21.-; Contains: Hepatocyte growth factor activator short chain; Contains: Hepatocyte growth factor activator long chain; Flags: Precursor; Accession=Q04756; Q14726; Q2M1W7; Q53X47	12.5454	123	12.7705	147	-0.225076	8.57595e-06	5.69701e-06	12.201	124	12.4465	146	-0.245487
RS20_HUMAN	40S ribosomal protein S20; Accession=P60866; B2R4F4; B4DW28; P17075; Q5M8S9; [Homo sapiens (Human)]	12.5448	120	12.9647	141	-0.419951	9.65982e-08	7.81728e-07	12.7735	123	13.2688	142	-0.4953
SAA1_HUMAN	Serum amyloid A-1 protein	12.4683	109	13.3352	147	-0.866929	0.0162495	1.41605e-10	13.9711	114	14.604	146	-0.632873
CSF1R_HUMAN	Macrophage colony-stimulating factor 1 receptor; AltName: Full=CSF-1 receptor; Short=CSF-1-R; Short=CSF-1R; Short=M-CSF-R; EC=2.7.10.1; AltName: Full=Proto-oncogene c-Fms; AltName: CD_antigen=CD115; Flags: Precursor; Accession=P07333; D3DQG2; Q6LDW5; Q6LD	12.4298	122	12.9749	146	-0.54513	1.08537e-07	1.88821e-10	12.3814	120	12.8821	144	-0.500633
LG3BP_HUMAN	Galectin-3-binding protein; AltName: Full=Basement membrane autoantigen p105; AltName: Full=Lectin galactoside-binding soluble 3-binding protein; AltName: Full=Mac-2-binding protein; Short=MAC2BP; Short=Mac-2 BP; AltName: Full=Tumor-associated antigen 90K	12.4115	123	12.8896	147	-0.478112	2.30016e-12	1.24365e-07	12.3124	124	12.997	146	-0.684591
CNDP1_HUMAN	Beta-Ala-His dipeptidase; EC=3.4.13.20; AltName: Full=CNDP dipeptidase 1; AltName: Full=Carnosine dipeptidase 1; AltName: Full=Glutamate carboxypeptidase-like protein 2; AltName: Full=Serum carnosinase; Flags: Precursor; Accession=Q96KN2; Q14D40; Q17S05;	12.4109	122	11.9177	146	0.493204	0.00081519	3.52601e-07	11.8578	123	11.5601	145	0.297687
LCAT_HUMAN	Phosphatidylcholine-sterol acyltransferase; EC=2.3.1.43; AltName: Full=Lecithin-cholesterol acyltransferase; AltName: Full=Phospholipid-cholesterol acyltransferase; Flags: Precursor; Accession=P04180; Q53XQ3; [Homo sapiens (Human)]	12.406	123	12.733	147	-0.327009	0.00748716	6.67665e-09	12.1853	124	12.3847	146	-0.199386
BGH3_HUMAN	Transforming growth factor-beta-induced protein ig-h3; Short=Beta ig-h3; AltName: Full=Kerato-epithelin; AltName: Full=RGD-containing collagen-associated protein; Short=RGD-CAP; Flags: Precursor; Accession=O43219; Q53XM1; [Homo sapiens (Human)]	12.4044	123	12.6455	147	-0.241113	7.15095e-13	6.3672e-07	12.4798	124	12.8103	146	-0.330542
MMP9_HUMAN	Matrix metalloproteinase-9; Short=MMP-9; EC=3.4.24.35; AltName: Full=92 kDa gelatinase; AltName: Full=92 kDa type IV collagenase; AltName: Full=Gelatinase B; Short=GELB; Contains: 67 kDa matrix metalloproteinase-9; Contains: 82 kDa matrix metalloproteinas	12.4039	101	12.7107	138	-0.306783	5.44678e-08	0.0230338	12.249	114	12.8317	140	-0.582623
EP3A_HUMAN	Epididymal secretory protein E3-alpha; AltName: Full=Human epididymis-specific protein 3-alpha; Short=HE3-alpha; Flags: Precursor; Accession=Q14507; Q4KN33; [Homo sapiens (Human)]	12.3717	95	13.2716	135	-0.899938	2.87289e-09	2.08722e-14	12.2501	87	12.9865	130	-0.736395
VCAM1_HUMAN	Vascular cell adhesion protein 1; Short=V-CAM 1; Short=VCAM-1; AltName: Full=INCAM-100; AltName: CD_antigen=CD106; Flags: Precursor; Accession=P19320; A8K6R7; Q6NUP8; [Homo sapiens (Human)]	12.342	105	12.6712	131	-0.329181	0.00225895	0.0163456	12.3593	92	12.785	124	-0.425646
LDHB_HUMAN	L-lactate dehydrogenase B chain; Short=LDH-B; EC=1.1.1.27; AltName: Full=LDH heart subunit; Short=LDH-H; AltName: Full=Renal carcinoma antigen NY-REN-46; Accession=P07195; [Homo sapiens (Human)]	12.3149	108	12.7145	133	-0.399647	1.56606e-06	2.12673e-06	12.1922	109	12.6455	129	-0.45334
APOC3_HUMAN	Apolipoprotein C-III; Short=Apo-CIII; Short=ApoC-III; AltName: Full=Apolipoprotein C3; Flags: Precursor; Accession=P02656; Q08E83; Q6Q786; [Homo sapiens (Human)]	12.2964	111	11.2381	103	1.05829	4.55276e-08	2.98825e-09	11.9043	103	10.83	81	1.07423
CHL1_HUMAN	Neural cell adhesion molecule L1-like protein; AltName: Full=Close homolog of L1; Contains: Processed neural cell adhesion molecule L1-like protein; Flags: Precursor; Accession=O00533; B7ZL03; Q2M3G2; Q59FY0; [Homo sapiens (Human)]	12.2858	122	12.7016	142	-0.415798	1.58543e-06	1.46792e-08	12.0925	120	12.4686	142	-0.376076
S10A9_HUMAN	Protein S100-A9; AltName: Full=Calgranulin-B; AltName: Full=Calprotectin L1H subunit; AltName: Full=Leukocyte L1 complex heavy chain; AltName: Full=Migration inhibitory factor-related protein 14; Short=MRP-14; Short=p14; AltName: Full=S100 calcium-binding	12.1523	97	13.0352	141	-0.882906	4.32854e-12	0.000368212	12.6599	120	14.2005	143	-1.54057
MMRN1_HUMAN	Multimerin-1; AltName: Full=EMILIN-4; AltName: Full=Elastin microfibril interface located protein 4; Short=Elastin microfibril interfacer 4; AltName: Full=Endothelial cell multimerin; Contains: Platelet glycoprotein Ia*; Contains: 155 kDa platelet multime	12.0946	93	12.4274	132	-0.332869	0.00510308	7.2624e-05	12.3641	100	12.6016	141	-0.237506
LV211_HUMAN	Ig lambda chain V-II region NIG-84; Accession=P04209; [Homo sapiens (Human)]	12.0788	85	12.5839	134	-0.505112	0.00588265	0.000517277	12.7781	86	13.359	120	-0.580854
PAMR1_HUMAN	Inactive serine protease PAMR1; AltName: Full=Peptidase domain-containing protein associated with muscle regeneration 1; AltName: Full=Regeneration-associated muscle protease homolog; Flags: Precursor; Accession=Q6UXH9; Q5EBL7; Q5JPI4; Q6N062; Q71RE9; Q96	12.0286	104	13.1065	126	-1.0779	0	1.44329e-14	11.9638	100	13.3999	138	-1.43608
HGFL_HUMAN	Hepatocyte growth factor-like protein; AltName: Full=Macrophage stimulatory protein; AltName: Full=Macrophage-stimulating protein; Short=MSP; Contains: Hepatocyte growth factor-like protein alpha chain; Contains: Hepatocyte growth factor-like protein beta	12.0217	123	12.2724	147	-0.250774	0.00652916	8.02991e-07	12.0142	124	12.1661	146	-0.151815
FBLN1_HUMAN	Fibulin-1; Short=FIBL-1; Flags: Precursor; Accession=Q9UC21; Q9UGR4; Q9UH41; [Homo sapiens (Human)]	11.9694	113	12.3364	137	-0.367015	4.05715e-11	1.20975e-09	11.6224	88	12.0802	129	-0.457771
TENX_HUMAN	Tenascin-X; Short=TN-X; AltName: Full=Hexabrachion-like protein; Flags: Precursor; Accession=Q9UMG7; [Homo sapiens (Human)]	11.9623	123	12.2759	147	-0.313584	0.00142225	4.00121e-07	12.1095	124	12.3351	146	-0.225566
PON1_HUMAN	Serum paraoxonase/arylesterase 1; Short=PON 1; EC=3.1.1.2; EC=3.1.1.81; EC=3.1.8.1; AltName: Full=Aromatic esterase 1; Short=A-esterase 1; AltName: Full=K-45; AltName: Full=Serum aryldialkylphosphatase 1; Accession=P27169; B2RA40; Q16052; Q6B0J6; Q9UCB1;	11.9321	119	12.1787	133	-0.246528	5.90738e-08	0.00305659	11.7649	95	12.3113	107	-0.54644
NRP1_HUMAN	Neuropilin-1; AltName: Full=Vascular endothelial cell growth factor 165 receptor; AltName: CD_antigen=CD304; Flags: Precursor; Accession=O14786; B0LPG9; O60461; Q5T7F2; Q5T7F3; Q86T59; Q96IH5; [Homo sapiens (Human)]	11.9259	97	12.2536	137	-0.327632	0.0205751	1.0579e-06	12.0265	104	12.1756	139	-0.149158
SPRC_HUMAN	SPARC; AltName: Full=Basement-membrane protein 40; Short=BM-40; AltName: Full=Osteonectin; Short=ON; AltName: Full=Secreted protein acidic and rich in cysteine; Flags: Precursor; Accession=P09486; D3DQH9; Q6IBK4; [Homo sapiens (Human)]	11.8749	118	12.2505	145	-0.375591	1.34151e-06	9.4893e-12	12.0725	121	12.3666	144	-0.29417
KV119_HUMAN	Ig kappa chain V-I region Wes; Accession=P01611; [Homo sapiens (Human)]	11.8695	121	12.3317	142	-0.462204	0.00333274	2.65807e-06	11.7935	116	12.0167	138	-0.223251
SAA4_HUMAN	Serum amyloid A-4 protein; AltName: Full=Constitutively expressed serum amyloid A protein; Short=C-SAA; Flags: Precursor; Accession=P35542; Q6FHJ4; [Homo sapiens (Human)]	11.7885	107	14.1229	128	-2.33444	0.0139269	7.10543e-15	12.1854	116	12.8207	127	-0.63526
ENPP2_HUMAN	Ectonucleotide pyrophosphatase/phosphodiesterase family member 2; Short=E-NPP 2; EC=3.1.4.39; AltName: Full=Autotaxin; AltName: Full=Extracellular lysophospholipase D; Short=LysoPLD; Flags: Precursor; Accession=Q9UCR2; Q9UCR3; Q9UCR4; [Homo sapiens (Human	11.7315	111	12.1102	140	-0.378637	1.67587e-05	1.2295e-05	11.8392	110	12.1673	138	-0.328072
MASP2_HUMAN	Mannan-binding lectin serine protease 2; EC=3.4.21.104; AltName: Full=MBL-associated serine protease 2; AltName: Full=Mannose-binding protein-associated serine protease 2; Short=MASP-2; Contains: Mannan-binding lectin serine protease 2 A chain; Contains:	11.7216	122	11.94	145	-0.218386	0.0023363	0.000115954	11.7403	122	11.9278	143	-0.187546
K1C19_HUMAN	Keratin, type I cytoskeletal 19; AltName: Full=Cytokeratin-19; Short=CK-19; AltName: Full=Keratin-19; Short=K19; Accession=Q9P1Y4; [Homo sapiens (Human)]	11.6002	120	12.0527	147	-0.452433	1.29386e-07	1.97264e-12	11.4193	119	12.024	146	-0.604698
APOC2_HUMAN	Apolipoprotein C-II; Short=Apo-CII; Short=ApoC-II; AltName: Full=Apolipoprotein C2; Flags: Precursor; Accession=P02655; C0JYY4; Q9BS39; Q9UDE3; Q9UNK3; [Homo sapiens (Human)]	11.5674	101	11.1469	102	0.420528	1.61313e-05	0.00102326	11.4689	105	10.9597	106	0.509278
FA11_HUMAN	Coagulation factor XI; Short=FXI; EC=3.4.21.27; AltName: Full=Plasma thromboplastin antecedent; Short=PTA; Contains: Coagulation factor XIa heavy chain; Contains: Coagulation factor XIa light chain; Flags: Precursor; Accession=P03951; D3DP64; Q4W5C2; Q9Y4	11.5123	123	11.6385	147	-0.126223	0.0346411	0.00890506	11.496	124	11.6005	146	-0.104528
FCG3B_HUMAN	Low affinity immunoglobulin gamma Fc region receptor III-B; AltName: Full=Fc-gamma RIII-beta; Short=Fc-gamma RIII; Short=Fc-gamma RIIIb; Short=FcRIII; Short=FcRIIIb; AltName: Full=FcR-10; AltName: Full=IgG Fc receptor III-1; AltName: CD_antigen=CD16b; Fla	11.4958	102	11.9793	138	-0.483464	0.000326659	0.000140579	11.4722	102	11.8977	128	-0.425518
HV207_HUMAN	Ig heavy chain V-II region NEWM; Accession=P01825; [Homo sapiens (Human)]	11.4876	87	12.1816	147	-0.693996	0.00145844	8.90179e-07	11.7589	85	12.2044	130	-0.445561
CADH5_HUMAN	Cadherin-5; AltName: Full=7B4 antigen; AltName: Full=Vascular endothelial cadherin; Short=VE-cadherin; AltName: CD_antigen=CD144; Flags: Precursor; Accession=P33151; [Homo sapiens (Human)]	11.4836	116	12.2033	146	-0.719719	0.00032216	9.99495e-11	11.6479	109	12.062	141	-0.414164
SAA2_HUMAN	Serum amyloid A-2 protein	11.4705	79	12.3636	135	-0.893036	0.000261531	4.44089e-16	12.2306	102	12.8386	146	-0.607973
K22E_HUMAN	Keratin, type II cytoskeletal 2 epidermal; AltName: Full=Cytokeratin-2e; Short=CK-2e; AltName: Full=Epithelial keratin-2e; AltName: Full=Keratin-2 epidermis; AltName: Full=Keratin-2e; Short=K2e; AltName: Full=Type-II keratin Kb2; Accession=P35908; Q4VAQ2;	11.4463	118	12.0658	147	-0.619532	7.25642e-13	1.14e-05	11.4326	114	12.3711	143	-0.938558
PEPD_HUMAN	Xaa-Pro dipeptidase; Short=X-Pro dipeptidase; EC=3.4.13.9; AltName: Full=Imidodipeptidase; AltName: Full=Peptidase D; AltName: Full=Proline dipeptidase; Short=Prolidase; Accession=P12955; A8K3Z1; A8K416; A8K696; A8MX47; B4DGJ1; Q8TBN9; Q9BT75; [Homo sapie	11.4446	108	11.6723	144	-0.227751	6.01984e-07	0.0042255	11.2623	101	11.6686	140	-0.406278
PHLD_HUMAN	Phosphatidylinositol-glycan-specific phospholipase D; Short=PI-G PLD; EC=3.1.4.50; AltName: Full=Glycoprotein phospholipase D; AltName: Full=Glycosyl-phosphatidylinositol-specific phospholipase D; Short=GPI-PLD; Short=GPI-specific phospholipase D; Flags:	11.4376	122	11.6824	146	-0.244804	0.00482736	0.000105322	11.2262	119	11.4243	145	-0.198035
PGBM_HUMAN	Basement membrane-specific heparan sulfate proteoglycan core protein; Short=HSPG; AltName: Full=Perlecan; Short=PLC; Contains: Endorepellin; Contains: LG3 peptide; Flags: Precursor; Accession=P98160; Q16287; Q5SZI3; Q9H3V5; [Homo sapiens (Human)]	11.434	97	11.6842	130	-0.250226	2.97387e-06	0.0222337	11.2134	97	11.7533	123	-0.539873
CO6A3_HUMAN	Collagen alpha-3(VI) chain; Flags: Precursor; Accession=P12111; Q16501; Q53QF4; Q53QF6; [Homo sapiens (Human)]	11.4268	108	12.2046	140	-0.777801	0.00880049	4.82633e-10	11.6727	99	12.0116	129	-0.338877
GGH_HUMAN	Gamma-glutamyl hydrolase; EC=3.4.19.9; AltName: Full=Conjugase; AltName: Full=GH; AltName: Full=Gamma-Glu-X carboxypeptidase; Flags: Precursor; Accession=Q92820; [Homo sapiens (Human)]	11.3897	123	11.7298	147	-0.34015	6.23945e-14	4.39528e-09	11.1047	124	11.4881	146	-0.38338
ACTB_HUMAN	Actin, cytoplasmic 1; AltName: Full=Beta-actin; Contains: Actin, cytoplasmic 1, N-terminally processed; Accession=Q96HG5; [Homo sapiens (Human)]	11.3845	122	11.5777	147	-0.193285	1.76315e-06	0.000375572	11.3829	123	11.6862	146	-0.303285
LAMP2_HUMAN	Lysosome-associated membrane glycoprotein 2; Short=LAMP-2; Short=Lysosome-associated membrane protein 2; AltName: Full=CD107 antigen-like family member B; AltName: CD_antigen=CD107b; Flags: Precursor; Accession=P13473; A8K4X5; D3DTF0; Q16641; Q6Q3G8; Q96J	11.374	95	11.502	134	-0.127983	4.40612e-05	0.00272903	11.2971	83	11.5373	130	-0.240178
K1C18_HUMAN	Keratin, type I cytoskeletal 18; AltName: Full=Cell proliferation-inducing gene 46 protein; AltName: Full=Cytokeratin-18; Short=CK-18; AltName: Full=Keratin-18; Short=K18; Accession=P05783; Q53G38; Q5U0N8; Q9BW26; [Homo sapiens (Human)]	11.3709	117	11.7628	145	-0.391926	0.000315297	1.87678e-06	11.4053	117	11.7436	145	-0.338276
NID1_HUMAN	Nidogen-1; Short=NID-1; AltName: Full=Entactin; Flags: Precursor; Accession=P14543; Q14942; Q59FL2; Q5TAF2; Q5TAF3; Q86XD7; [Homo sapiens (Human)]	11.3105	104	11.8827	141	-0.572187	9.42603e-06	8.54991e-08	11.0214	103	11.5393	145	-0.517923
LDH6A_HUMAN	L-lactate dehydrogenase A-like 6A; EC=1.1.1.27; Accession=Q6ZMR3; D3DQY5; [Homo sapiens (Human)]	11.2487	83	11.6011	122	-0.352436	0	3.26295e-07	10.9983	91	11.8271	123	-0.828751
PLSL_HUMAN	Plastin-2; AltName: Full=L-plastin; AltName: Full=LC64P; AltName: Full=Lymphocyte cytosolic protein 1; Short=LCP-1; Accession=P13796; B2R613; Q5TBN4; [Homo sapiens (Human)]	11.2366	123	11.7019	147	-0.465309	0	2.64319e-11	11.277	124	12.065	145	-0.787988
LV102_HUMAN	Ig lambda chain V-I region HA; Accession=P01700; [Homo sapiens (Human)]	11.166	107	11.5957	134	-0.429687	0.00187315	0.000749027	11.3283	103	11.741	128	-0.41277
NCAM1_HUMAN	Neural cell adhesion molecule 1; Short=N-CAM-1; Short=NCAM-1; AltName: CD_antigen=CD56; Flags: Precursor; Accession=Q59FL7; Q86X47; Q96CJ3; [Homo sapiens (Human)]	11.1587	103	11.5164	105	-0.357651	0.0231099	0.00308065	11.5588	97	11.8582	100	-0.299354
MA1A1_HUMAN	Mannosyl-oligosaccharide 1,2-alpha-mannosidase IA; EC=3.2.1.113; AltName: Full=Man(9)-alpha-mannosidase; Short=Man9-mannosidase; AltName: Full=Mannosidase alpha class 1A member 1; AltName: Full=Processing alpha-1,2-mannosidase IA; Short=Alpha-1,2-mannosid	11.1492	117	11.3943	143	-0.245128	2.35823e-06	2.26539e-06	11.1594	121	11.4098	143	-0.250391
FHR2_HUMAN	Complement factor H-related protein 2; Short=FHR-2; AltName: Full=DDESK59; AltName: Full=H factor-like 3; AltName: Full=H factor-like protein 2; Flags: Precursor; Accession=P36980; Q14310; Q5T9T1; [Homo sapiens (Human)]	11.1484	92	11.5847	140	-0.436326	5.88343e-08	1.29507e-06	11.1117	104	11.6082	146	-0.496486
KV302_HUMAN	Ig kappa chain V-III region SIE; Accession=P01620; [Homo sapiens (Human)]	11.1043	123	11.4865	147	-0.382139	3.3348e-07	2.66135e-08	11.1976	124	11.5275	146	-0.329901
TBB2A_HUMAN	Tubulin beta-2A chain; Accession=Q13885; Q6FGZ8; Q8IWR2; [Homo sapiens (Human)]	11.0951	102	11.3123	141	-0.217248	0.000400183	2.02753e-05	11.1723	105	11.324	144	-0.151719
GRP78_HUMAN	78 kDa glucose-regulated protein; Short=GRP-78; AltName: Full=Endoplasmic reticulum lumenal Ca(2+)-binding protein grp78; AltName: Full=Heat shock 70 kDa protein 5; AltName: Full=Immunoglobulin heavy chain-binding protein; Short=BiP; Flags: Precursor; Acc	11.0756	105	11.8479	145	-0.772322	0.000191653	2.52871e-11	11.5024	116	11.9484	145	-0.445974
IBP5_HUMAN	Insulin-like growth factor-binding protein 5; Short=IBP-5; Short=IGF-binding protein 5; Short=IGFBP-5; Flags: Precursor; Accession=P24593; Q5U0A3; [Homo sapiens (Human)]	10.9553	111	11.2111	134	-0.255881	2.64231e-09	0.00914895	10.718	92	11.3665	132	-0.648506
CATD_HUMAN	Cathepsin D; EC=3.4.23.5; Contains: Cathepsin D light chain; Contains: Cathepsin D heavy chain; Flags: Precursor; Accession=P07339; Q6IB57; [Homo sapiens (Human)]	10.88	104	11.2787	111	-0.398678	2.41893e-05	0.00105769	10.7018	86	11.2231	126	-0.521359
GPVI_HUMAN	Platelet glycoprotein VI; Short=GPVI; AltName: Full=Glycoprotein 6; Flags: Precursor; Accession=Q9HCN6; Q9HCN7; Q9UIF2; [Homo sapiens (Human)]	10.868	93	11.182	129	-0.314073	2.50256e-06	5.6009e-06	10.8145	93	11.1542	124	-0.33975
FCN2_HUMAN	Ficolin-2; AltName: Full=37 kDa elastin-binding protein; AltName: Full=Collagen/fibrinogen domain-containing protein 2; AltName: Full=EBP-37; AltName: Full=Ficolin-B; AltName: Full=Ficolin-beta; AltName: Full=Hucolin; AltName: Full=L-ficolin; AltName: Ful	10.8636	113	11.3373	141	-0.473721	2.95713e-09	9.55622e-09	11.1676	121	11.7307	139	-0.563173
PRDX2_HUMAN	Peroxiredoxin-2; EC=1.11.1.15; AltName: Full=Natural killer cell-enhancing factor B; Short=NKEF-B; AltName: Full=PRP; AltName: Full=Thiol-specific antioxidant protein; Short=TSA; AltName: Full=Thioredoxin peroxidase 1; AltName: Full=Thioredoxin-dependent	10.8057	86	11.4884	127	-0.682691	0.000194582	3.75677e-06	10.9062	78	11.4265	107	-0.520276
GPV_HUMAN	Platelet glycoprotein V; Short=GPV; AltName: Full=Glycoprotein 5; AltName: CD_antigen=CD42d; Flags: Precursor; Accession=P40197; [Homo sapiens (Human)]	10.7651	120	11.3597	147	-0.594536	8.61104e-08	3.36508e-08	10.9335	124	11.5013	146	-0.567804
K1C10_HUMAN	Keratin, type I cytoskeletal 10; AltName: Full=Cytokeratin-10; Short=CK-10; AltName: Full=Keratin-10; Short=K10; Accession=P13645; Q14664; Q8N175; [Homo sapiens (Human)]	10.7035	114	11.0405	143	-0.337023	0.00865054	0.000146194	10.7648	111	10.9693	139	-0.204491
PLTP_HUMAN	Phospholipid transfer protein; AltName: Full=Lipid transfer protein II; Flags: Precursor; Accession=P55058; A8K006; E1P5N8; Q8WTT1; Q9BR07; Q9BSH8; [Homo sapiens (Human)]	10.7017	111	10.9015	129	-0.199879	1.70338e-06	0.00214277	10.4905	102	10.8387	120	-0.348173
MINP1_HUMAN	Multiple inositol polyphosphate phosphatase 1; EC=3.1.3.62; AltName: Full=Inositol (1,3,4,5)-tetrakisphosphate 3-phosphatase; Short=Ins(1,3,4,5)P(4) 3-phosphatase; Flags: Precursor; Accession=Q9UNW1; O95172; O95286; Q59EJ2; Q9UGA3; [Homo sapiens (Human)]	10.5112	113	10.8258	138	-0.314522	0.000143151	7.74076e-07	10.357	108	10.6638	125	-0.306818
TIMP1_HUMAN	Metalloproteinase inhibitor 1; AltName: Full=Erythroid-potentiating activity; Short=EPA; AltName: Full=Fibroblast collagenase inhibitor; Short=Collagenase inhibitor; AltName: Full=Tissue inhibitor of metalloproteinases 1; Short=TIMP-1; Flags: Precursor; A	10.4747	84	11.0518	117	-0.577039	2.63356e-12	7.41629e-14	10.8343	103	11.3324	133	-0.498083
HV102_HUMAN	Ig heavy chain V-I region HG3; Flags: Precursor; Accession=P01743; [Homo sapiens (Human)]	10.4291	86	10.6282	136	-0.199089	0.00413805	0.00200431	10.3868	97	10.5962	133	-0.209337
ACTA_HUMAN	Actin, aortic smooth muscle; AltName: Full=Alpha-actin-2; AltName: Full=Cell growth-inhibiting gene 46 protein; Flags: Precursor; Accession=P62736; B2R8A4; P03996; P04108; Q6FI19; [Homo sapiens (Human)]	10.3227	106	10.7991	144	-0.476428	4.12849e-09	3.79647e-10	10.3807	107	10.8399	144	-0.459176
